# Supplementary material for: Prescribing Patterns and Outcomes of Edoxaban in Atrial Fibrillation: One-Year Data from the Global ETNA-AF Program
Source: J Clin Med. 2023 Feb 27;12(5):1870. doi: 10.3390/jcm12051870 (PMC10003604; doi:10.3390/jcm12051870)
Supplement: Supplementary file 1 [file jcm-12-01870-s001.zip]

Archive with 1 entries (1 files):
- jcm-2214917-supplementary.pdf
